# Supplementary material for: Export competitiveness network of Chinese provincial agricultural products: E volution, performance, and influencing factors
Source: PLoS One. 2025 Jan 16;20(1):e0316088. doi: 10.1371/journal.pone.0316088 (PMC11737858; doi:10.1371/journal.pone.0316088)
Supplement: S1 File — Procedural command file. (R) [file pone.0316088.s001.r]

setwd("D:\\01论文写作\\四川省农产品出口“一带一路”比较优势研究")
#install.packages("bipartite")
#install.packages("statnet")
#install.packages("ergm")

library(bipartite)
library(statnet)
library(network)
dir()


########################################################################
###################补充2015-2022年数据###########################
new.function <- function(x)
  {while(nchar(x)<4){
        x<- paste(0,x,sep="") 
		x<- gsub(" ","",x)
}
return(x)
}

tradelist22<-NULL
for (year in 2015:2022){
tradelist22[[year-2014]]<-read.csv(paste(year,".csv",sep=""),stringsAsFactors=FALSE)
tradelist22[[year-2014]]$HScode<-as.character(tradelist22[[year-2014]]$HScode)
tradelist22[[year-2014]]$HScode2<-unlist(lapply(tradelist22[[year-2014]]$HScode,new.function))
tradelist22[[year-2014]]$HScode3<-substr(tradelist22[[year-2014]]$HScode2,1,2)
}
str(tradelist22)

shengcheng<-read.csv("中国各省及下辖市（1）.csv",stringsAsFactors=FALSE)
countryname<-read.csv("国家代码.csv",stringsAsFactors=FALSE)

agriexplist[[18]]<-tradelist22[[1]]
agriexplist[[19]]<-tradelist22[[2]]
agriexplist[[20]]<-tradelist22[[3]]
agriexplist[[21]]<-tradelist22[[4]]
agriexplist[[22]]<-tradelist22[[5]]
agriexplist[[23]]<-tradelist22[[6]]

#补充2015-2022年数据
shengagriexplist22<-NULL
for (year in 2015:2022){
shengagriexplist22[[year-2014]]<-tradelist22[[year-2014]][which(tradelist22[[year-2014]]$country%in%countryname$country),]
colnames(shengagriexplist22[[year-2014]])<-c("shengcheng","HScode","country","value","HScode2","HScode3")
shengagriexplist22[[year-2014]]$shengchengHS<-paste(shengagriexplist22[[year-2014]]$shengcheng,shengagriexplist22[[year-2014]]$HScode3,sep="-")
shengagriexplist22[[year-2014]]$PCHSCOU<-paste(shengagriexplist22[[year-2014]]$shengchengHS,shengagriexplist22[[year-2014]]$country,sep="-")
colnames(shengagriexplist22[[year-2014]])<-c("PC","HScode","country","value","HS2","HS","PCHS","PCHSCOU")
}
str(shengagriexplist22)
write.csv(shengagriexplist22[[8]],"shengagriexplist22.csv")


shengagriexplist<-NULL
shengagriexplist23<-NULL
shengagriexplist24<-NULL
for (year in 2015:2022){
#此处由于从4分位截取2分位，需要将相同省份和国家间不同4分位的出口额进行相加
shengagriexplist[[year-2014]]<-aggregate(shengagriexplist22[[year-2014]]$value,by = list(shengagriexplist22[[year-2014]]$PCHSCOU),sum)
colnames(shengagriexplist[[year-2014]])<-c("PCHSCOU","value1")
shengagriexplist23[[year-2014]]<-merge(shengagriexplist22[[year-2014]],shengagriexplist[[year-2014]],by="PCHSCOU")
shengagriexplist24[[year-2014]]<-unique(shengagriexplist23[[year-2014]][,c(1,2,4,7,8,9)])
}
shengagriexplist23[[8]][,c(2,3,4)]
str(shengagriexplist)
str(shengagriexplist23)
str(shengagriexplist24)
write.csv(shengagriexplist23[[8]],"shengagriexplist23.csv")
write.csv(shengagriexplist24[[8]],"shengagriexplist24.csv")
#构建2017-2022RCA网络
#构建比较优势指数除Value的另外三变量
#中国各省份出口某农产品在j国（地区）的总额。省份i向所有国家（地区）出口的农产品j的出口总额
#write.csv(prov2tradelist[[1]],"prov2tradelist1.csv")
Apclist<-NULL
tradeApclist<-NULL
for (year in 2015:2022){
Apclist[[year-2014]]<-aggregate(shengagriexplist24[[year-2014]]$value1,by = list(shengagriexplist24[[year-2014]]$PC,shengagriexplist24[[year-2014]]$HS),sum)
#Apclist[[year-2014]]<-aggregate(shengagriexplist22[[1]]$value,by = list(shengagriexplist22[[1]]$PC,shengagriexplist22[[1]]$HS),sum)
colnames(Apclist[[year-2014]])<-c("PC","HS","valueApc")
Apclist[[year-2014]]$PCHS<-paste(Apclist[[year-2014]]$PC,Apclist[[year-2014]]$HS,sep="-")
tradeApclist[[year-2014]]<-merge(shengagriexplist24[[year-2014]],Apclist[[year-2014]],by="PCHS")
tradeApclist[[year-2014]]$PCHSCOU<-paste(tradeApclist[[year-2014]]$PCHS,tradeApclist[[year-2014]]$country,sep="-")
#write.csv(tradeApclist[[year-2014]],paste("tradeApclist",year,".csv",sep=""))
}

str(tradeApclist)
str(Apclist)
#各农产品的出口至某市场的总额。中国所有省份出口j农产品到k国家（地区）的出口总额
pAclist<-NULL
tradepAclist<-NULL
tradepAclist2<-NULL
for (year in 2015:2022){
pAclist[[year-2014]]<-aggregate(shengagriexplist24[[year-2014]]$value1,by = list(shengagriexplist24[[year-2014]]$HS,shengagriexplist24[[year-2014]]$country),sum)
colnames(pAclist[[year-2014]])<-c("HS","country","valuepAc")
pAclist[[year-2014]]$HScountry<-paste(pAclist[[year-2014]]$HS,pAclist[[year-2014]]$country,sep="-")
shengagriexplist24[[year-2014]]$HScountry<-paste(shengagriexplist24[[year-2014]]$HS,shengagriexplist24[[year-2014]]$country,sep="-")
tradepAclist[[year-2014]]<-merge(shengagriexplist24[[year-2014]],pAclist[[year-2014]],by="HScountry")
tradepAclist[[year-2014]]$PCHSCOU<-paste(tradepAclist[[year-2014]]$PC,tradepAclist[[year-2014]]$HScountry,sep="-")
#write.csv(tradepAclist[[year-2014]],paste("tradepAclist",year,".csv",sep=""))
tradepAclist2[[year-2014]]<-data.frame(tradepAclist[[year-2014]]$PCHSCOU,tradepAclist[[year-2014]]$valuepAc)
colnames(tradepAclist2[[year-2014]])<-c("PCHSCOU","valuepAc") 
}
str(pAclist)
str(tradepAclist2)


#中国当年所有出口至某一国农产品总额。中国所有省份在k国家（地区）出口农产品总额
sumpclist<-NULL
sumtradelist<-NULL
sumtradelist2<-NULL
for (year in 2015:2022){
sumpclist[[year-2014]]<-aggregate(shengagriexplist24[[year-2014]]$value,by = list(shengagriexplist24[[year-2014]]$country),sum)
colnames(sumpclist[[year-2014]])<-c("country","sumvalue")
sumtradelist[[year-2014]]<-merge(shengagriexplist24[[year-2014]],sumpclist[[year-2014]],by="country")
sumtradelist[[year-2014]]$valueApc<-tradeApclist[[year-2014]]$valueApc
sumtradelist[[year-2014]]$valuepAc<-tradepAclist[[year-2014]]$valuepAc
sumtradelist[[year-2014]]$PCHSCOU<-paste(sumtradelist[[year-2014]]$PC,sumtradelist[[year-2014]]$HScountry,sep="-")
#write.csv(sumtradelist[[year-2014]],paste("sumtradelist",year,".csv",sep=""))
sumtradelist2[[year-2014]]<-data.frame(sumtradelist[[year-2014]]$PCHSCOU,sumtradelist[[year-2014]]$sumvalue)
colnames(sumtradelist2[[year-2014]])<-c("PCHSCOU","sumvalue") 
}
str(sumtradelist)
str(sumpclist)

sumlist<-NULL
sumlist1<-NULL
for (year in 2015:2022){
sumlist[[year-2014]]<-merge(tradeApclist[[year-2014]],tradepAclist2[[year-2014]],by="PCHSCOU")
sumlist1[[year-2014]]<-merge(sumtradelist2[[year-2014]],sumlist[[year-2014]],by="PCHSCOU")
write.csv(sumlist1[[year-2014]],paste("sumlist1",year,".csv",sep=""))
}
str(sumlist1)
write.csv(sumlist1[[8]],"sumlist12022.csv")


##构建RCA网络
sumlist2<-NULL
RCAsumlist22<-NULL
for (year in 2015:2022){
sumlist2[[year-2014]]<-read.csv(paste("sumlist1",year,".csv",sep=""),stringsAsFactors=FALSE)
sumlist2[[year-2014]]$RCA<-(sumlist2[[year-2014]]$value1/sumlist2[[year-2014]]$valueApc)/(sumlist2[[year-2014]]$valuepAc/sumlist2[[year-2014]]$sumvalue)
write.csv(sumlist2[[year-2014]],paste("sumlist2",year,".csv",sep=""))
RCAsumlist22[[year-2014]]<-sumlist2[[year-2014]][sumlist2[[year-2014]]$RCA>=1.25,]
write.csv(RCAsumlist22[[year-2014]],paste("RCAsumlist22",year,".csv",sep=""))
}
str(RCAsumlist22)
save(RCAsumlist22,file="RCAsumlist2015-2022-0718.RData")
save(RCAsumlist22,file="RCAsumlist2015-2022-0719.RData")

load(file="RCAsumlist2015-2022-0718.RData")
str(RCAsumlist22)
table(RCAsumlist22[[8]]$PCHS)
table(unique(RCAsumlist22[[8]]$PCHS))
aaa<-unique(RCAsumlist22[[8]]$PCHSCOU)
str(aaa)
table(aaa$PCHS)
ls()
gc()
??networklevel
RCAsumlist22[[8]]$RCA1<-1


#计算整体结构指标、节点结构指标
MRCAsumlist<-NULL
RCAnetworklevellist<-NULL
RCAgrouplevellist<-NULL
RCAspecieslevellist<-NULL
for (year in 2015:2022){
RCAsumlist22[[year-2014]]$RCA1<-1
RCAsumlist22[[year-2014]]$webID<-year
MRCAsumlist[[year-2014]]<-frame2webs(RCAsumlist22[[year-2014]],varnames= c("PCHS","country","webID","RCA1"),type.out="list", emptylist = TRUE)[[1]]
RCAnetworklevellist[[year-2014]]<-networklevel(MRCAsumlist[[year-2014]],index=c("connectance","links per species","number of compartments","cluster coefficient","NODF","weighted NODF","nestedness","linkage density","interaction evenness","web asymmetry"))
RCAgrouplevellist[[year-2014]]<-grouplevel(MRCAsumlist[[year-2014]],index=c("number of species","mean number of links","mean number of shared partners","cluster coefficient","C score"))
RCAspecieslevellist[[year-2014]]<-specieslevel(MRCAsumlist[[year-2014]],index=c("degree","normalised degree","species strength"))
write.csv(RCAnetworklevellist[[year-2014]],paste("RCAnetworklevel",year,".csv",sep=""))
write.csv(RCAgrouplevellist[[year-2014]],paste("RCAgrouplevellist",year,".csv",sep=""))
write.csv(RCAspecieslevellist[[year-2014]]$"higher level",paste("RCAspecieslevelHL",year,".csv",sep=""))
write.csv(RCAspecieslevellist[[year-2014]]$"lower level",paste("RCAspecieslevelLL",year,".csv",sep=""))
}
str(MRCAsumlist)

save(MRCAsumlist,file="MRCAsumlist2015-2022-0718.RData")
save(MRCAsumlist,file="MRCAsumlist2015-2022-0719.RData")
load(file="MRCAsumlist2015-2022-0719.RData")
load(file="MRCAsumlist2015-2022-4.RData")


ls()
str(MRCAsumlist)
write.csv(MRCAsumlist[[8]],"MRCAsumlist22.csv")
write.csv(MRCAsumlist[[7]],"MRCAsumlist21.csv")
write.csv(MRCAsumlist[[6]],"MRCAsumlist20.csv")
write.csv(MRCAsumlist[[5]],"MRCAsumlist19.csv")
write.csv(MRCAsumlist[[4]],"MRCAsumlist18.csv")
write.csv(MRCAsumlist[[3]],"MRCAsumlist17.csv")
write.csv(MRCAsumlist[[2]],"MRCAsumlist16.csv")
write.csv(MRCAsumlist[[1]],"MRCAsumlist15.csv")
###2017-2022结束

country<-Reduce(intersect,list(unique(RCAsumlist[[1]]$country),unique(RCAsumlist[[2]]$country),unique(RCAsumlist[[3]]$country),unique(RCAsumlist[[4]]$country),unique(RCAsumlist[[5]]$country),unique(RCAsumlist[[6]]$country),unique(RCAsumlist[[7]]$country),unique(RCAsumlist[[8]]$country),unique(RCAsumlist[[9]]$country),unique(RCAsumlist[[10]]$country),unique(RCAsumlist[[11]]$country),unique(RCAsumlist[[12]]$country),unique(RCAsumlist[[13]]$country),unique(RCAsumlist[[14]]$country),unique(RCAsumlist[[15]]$country),unique(RCAsumlist[[16]]$country),unique(RCAsumlist[[17]]$country),unique(RCAsumlist22[[1]]$country),unique(RCAsumlist22[[2]]$country),unique(RCAsumlist22[[3]]$country),unique(RCAsumlist22[[3]]$country),unique(RCAsumlist22[[4]]$country),unique(RCAsumlist22[[5]]$country),unique(RCAsumlist22[[6]]$country)))
cityname<-Reduce(intersect,list(unique(RCAsumlist[[1]]$PCHS),unique(RCAsumlist[[2]]$PCHS),unique(RCAsumlist[[3]]$PCHS),unique(RCAsumlist[[4]]$PCHS),unique(RCAsumlist[[5]]$PCHS),unique(RCAsumlist[[6]]$PCHS),unique(RCAsumlist[[7]]$PCHS),unique(RCAsumlist[[8]]$PCHS),unique(RCAsumlist[[9]]$PCHS),unique(RCAsumlist[[10]]$PCHS),unique(RCAsumlist[[11]]$PCHS),unique(RCAsumlist[[12]]$PCHS),unique(RCAsumlist[[13]]$PCHS),unique(RCAsumlist[[14]]$PCHS),unique(RCAsumlist[[15]]$PCHS),unique(RCAsumlist[[16]]$PCHS),unique(RCAsumlist[[17]]$PCHS),unique(RCAsumlist22[[1]]$PCHS),unique(RCAsumlist22[[2]]$PCHS),unique(RCAsumlist22[[3]]$PCHS),unique(RCAsumlist22[[3]]$PCHS),unique(RCAsumlist22[[4]]$PCHS),unique(RCAsumlist22[[5]]$PCHS),unique(RCAsumlist22[[6]]$PCHS)))
RCAsumlist[[18]]<-RCAsumlist22[[1]]
RCAsumlist[[19]]<-RCAsumlist22[[2]]
RCAsumlist[[20]]<-RCAsumlist22[[3]]
RCAsumlist[[21]]<-RCAsumlist22[[4]]
RCAsumlist[[22]]<-RCAsumlist22[[5]]
RCAsumlist[[23]]<-RCAsumlist22[[6]]
str(RCAsumlist)


setwd("D://01论文写作//四川省农产品出口“一带一路”比较优势研究//回归数据")
library(bipartite)
library(statnet)
library(network)
dir()
dist<-read.csv("citycountrydis.csv",stringsAsFactors=FALSE)
str(dist)
class(dist)
load(file="sumagriexplist2000-2022.RData")
ls()
str(sumagriexplist2[[23]])
unique(sumagriexplist2[[23]]$Pcity)
save(MRCAsumlist,file="MRCAsumlist2015-2022.RData")

load(file="MRCAsumlist2017-2022.RData")
ls()


##基于历年的省份农产品-国家网络匹配距离网络
countryname<-read.csv("国家代码.csv",stringsAsFactors=FALSE)
PCHSlist<-NULL
dflist<-NULL
dislist<-NULL

for (year in 2015:2022){
PCHSlist[[year-2014]]<-t(matrix(unlist(strsplit(rownames(MRCAsumlist[[year-2014]]),"-")),2,))[,1]
dflist[[year-2014]]<-data.frame(PCHSlist[[year-2014]])
colnames(dflist[[year-2014]])[1] <- 'Pcity'
dislist[[year-2014]]<-merge((dflist[[year-2014]])[1],dist,by="Pcity")
write.csv(dislist[[year-2014]],paste("dislist",year,".csv",sep=""))
write.csv(MRCAsumlist[[year-2014]],paste("MRCAsumlist",year,".csv",sep=""))
}
str(dislist)
as.network(dislist[[1]])
save(dislist,file="dislist2015-2022.RData")
load(file="dislist2017-2022.RData")
ls()

##################回归###################################################
####友好城市网络####
load(file="MRCAsumlist2015-2022-4.RData")
ls()
str(MRCAsumlist)
#for (year in 2015:2022){
#write.csv(MRCAsumlist[[year-2014]],paste("MRCAsumlist",year,".csv",sep=""))
#}
friendcities<-read.csv("友好城市数据.csv" ,stringsAsFactors=FALSE )
str(friendcities2)
ymd<-t(as.data.frame(strsplit(friendcities$结好时间,"/")))
friendcities$year<-as.numeric(ymd[,1])
table(friendcities$year)
countryname<-read.csv("国家代码.csv",stringsAsFactors=FALSE)
friendcities2<-friendcities[which(friendcities$country%in%countryname$country),]
str(friendcities2)


friendcities2$year1<-friendcities2$year
friendcities2$year2<-friendcities2$year
friendcities2$year3<-friendcities2$year
friendcities2$year4<-friendcities2$year
friendcities2$year5<-friendcities2$year
friendcities2$year6<-friendcities2$year
friendcities2$year7<-friendcities2$year
friendcities2$year8<-friendcities2$year
friendcities2$year1[friendcities2$year1<=2015]<-2015
friendcities2$year2[friendcities2$year1<=2016]<-2016
friendcities2$year3[friendcities2$year1<=2017]<-2017
friendcities2$year4[friendcities2$year1<=2018]<-2018
friendcities2$year5[friendcities2$year1<=2019]<-2019
friendcities2$year6[friendcities2$year1<=2020]<-2020
friendcities2$year7[friendcities2$year1<=2021]<-2021
friendcities2$year8[friendcities2$year1<=2022]<-2022

shenglist<-NULL
countrylist<-NULL
#countrylist1<-NULL
for(year in 2015:2021){
shenglist[[year-2014]]<-read.csv(paste("省份属性数据",year,".csv",sep=""),header=T,stringsAsFactors=FALSE,fileEncoding ="UTF-8-BOM")
countrylist[[year-2014]]<-read.csv(paste("国家属性数据",year,".csv",sep=""),header=T,stringsAsFactors=FALSE,encoding = "UTF-8")
#countrylist[[year-2016]]<-as.numeric(countrylist1[[year-2016]])
#wz<-which.vector3(vnames,shenglist[[year-2016]]$X) 
}
str(countrylist)
str(shenglist)
 
Mfriendcitieslist<-NULL
PCHSlist<-NULL
Xfriendenet<-NULL
Xfriendenetlist<-NULL
Xscdistlist<-NULL
XMprocountrylist<-NULL

for(year in 2015:2021){
#匹配友好城市网络数据
ynet<-as.network(MRCAsumlist[[year-2014]],bipartite =TRUE)
Mfriendcitieslist[[year-2014]]<-frame2webs(friendcities2,varnames = c("shengcheng", "country", paste("year",year-2014,sep="")), type.out = "list", emptylist = TRUE)[[1]]
write.csv(Mfriendcitieslist[[year-2014]],paste("friendlist",year,".csv",sep="")) 
PCHSlist[[year-2014]]<-t(matrix(unlist(strsplit(rownames(MRCAsumlist[[year-2014]]),"-")),2,))[,1] 
namesheng1<-data.frame(PCHSlist[[year-2014]]) #涉及省份
namesheng<-data.frame(PCHSlist[[year-2014]]) #涉及省份
namecountry<-data.frame(colnames(MRCAsumlist[[year-2014]]))   #涉及国家（地区）
vnames<-data.frame(unlist(c(namesheng,namecountry))) #所有节点名称
colnames(vnames)<-c("vname")
wz1<-which.vector2(rownames(Mfriendcitieslist[[year-2014]]),namesheng)        
wz2<-which.vector2(colnames(Mfriendcitieslist[[year-2014]]),namecountry)
Xfriendenet<-MRCAsumlist[[year-2014]]*0
Xfriendenet[wz1,wz2]<-Mfriendcitieslist[[year-2014]][wz1!=0,wz2!=0]
Xfriendenetlist[[year-2014]]<-as.network(Xfriendenet,bipartite =TRUE)


#匹配城市-国家距离数据:方法2
citycountrydis<-read.csv("citycountrydis.csv",stringsAsFactors=FALSE,row.names=1)  #284 obs. of  174 variables
Mcitycountrydis<-as.matrix(citycountrydis)
wz1<-which.vector2(rownames(Mcitycountrydis),namesheng)        
wz2<-which.vector2(colnames(Mcitycountrydis),namecountry)
Xscdist<-MRCAsumlist[[year-2014]]*0
Xscdist[wz1,wz2]<-Mcitycountrydis[wz1!=0,wz2!=0]/10000
Xscdistlist[[year-2014]]<-as.network(Xscdist,bipartite =TRUE)

#匹配接壤数据
procountry<-read.csv("省份-国家接壤数据.csv",stringsAsFactors=FALSE,row.names=1,fileEncoding ="UTF-8-BOM") 
Mprocountry<-as.matrix(procountry)
wz1<-which.vector2(rownames(Mprocountry),namesheng)        
wz2<-which.vector2(colnames(Mprocountry),namecountry)
XMprocountry<-MRCAsumlist[[year-2014]]*0
XMprocountry[wz1,wz2]<-Mprocountry[wz1!=0,wz2!=0]
XMprocountrylist[[year-2014]]<-as.network(XMprocountry,bipartite =TRUE)


#匹配省份属性数据
#shenglist[[year-2014]]<-read.csv(paste("省份属性数据",year,".csv",sep=""),header=T,stringsAsFactors=FALSE)
wz<-which.vector3(vnames$vname,shenglist[[year-2014]]$X)


ynet %v% "NPE"<-shenglist[[year-2014]][wz,]$"NPE"
ynet %v% "GDP"<-log10(shenglist[[year-2014]][wz,]$"GDP"/10000+1)
ynet %v% "OVFFAHF"<-log10(shenglist[[year-2014]][wz,]$"OVFFAHF"/1000+1)
ynet %v% "export"<-log10(shenglist[[year-2014]][wz,]$"export"/100+1)


#匹配国家属性数据
wz<-which.vector3(vnames$vname,countrylist[[year-2014]]$X)
ynet %v% "cougdp"<-log10(countrylist[[year-2014]][wz,]$"couGDP"+1)
ynet %v% "BusinessF"<-as.numeric(countrylist[[year-2014]][wz,]$"BusinessF")
ynet %v% "TradeF"<-as.numeric(countrylist[[year-2014]][wz,]$"TradeF")
ynet %v% "FinancialF"<-as.numeric(countrylist[[year-2014]][wz,]$"FinancialF") 
ynet %v% "MonetaryF"<-as.numeric(countrylist[[year-2014]][wz,]$"MonetaryF")
ynet %v% "InvestmentF"<-as.numeric(countrylist[[year-2014]][wz,]$"InvestmentF")
ynet %v% "LaborF"<-as.numeric(countrylist[[year-2014]][wz,]$"LaborF")
ynet %v% "people"<-log10(as.numeric(countrylist[[year-2014]][wz,]$"people")+1)
}
dir()
save(ynet,MRCAsumlist,Xfriendenetlist,Xscdistlist,XMprocountrylist,shenglist,countrylist,file="regresiondata.RData") 
load(file="regresiondata.RData") 
ls()
str(ynet[[1]])
class(ynet)

str(Xscdistlist)
str(Xfriendenetlist)
str(shenglist)
str(countrylist)
str(XMprocountrylist)


gc()
###逐步回归
n<-1
xnet1<-Xfriendenetlist[[n]]
xnet2<-Xscdistlist[[n]]
xnet3<-XMprocountrylist[[n]]
				
set.seed(20)
model01<- ergm(ynet~edges+b1star(2)+b1star(3))			
summary(model01)

set.seed(20)
model02<- ergm(ynet~edges+b2star(2)+b2star(3),control = control.ergm( MCMLE.maxit ='3'))			
summary(model02)

set.seed(20)
model03<- ergm(ynet~edges+b1star(2)+b1star(3)+edgecov(xnet1))			
summary(model03)

set.seed(20)
model04<- ergm(ynet~edges+b1star(2)+b1star(3)+edgecov(xnet1)+edgecov(xnet2))			
summary(model04)

set.seed(20)
model05<- ergm(ynet~edges+b2star(2)+b2star(3)+edgecov(xnet1)+edgecov(xnet2),control = control.ergm( MCMLE.maxit ='3'))			
summary(model05)


set.seed(20)
model06<- ergm(ynet~edges+b1star(2)+b1star(3)+b2star(2)+b2star(3)+edgecov(xnet1)+edgecov(xnet2)+edgecov(xnet3))
summary(model06)

set.seed(20)
model07<- ergm(ynet~edges+b1star(2)+b1star(3)+edgecov(xnet1)+edgecov(xnet2)+bcov("NPE")+b1cov("GDP")+b1cov("OVFFAHF")+b1cov("export"))
summary(model07)


set.seed(20)
model08<- ergm(ynet~edges+b1star(2)+b1star(3)+edgecov(xnet1)+edgecov(xnet2)+b2cov("cougdp")+b2cov("TradeF")+b2cov("MonetaryF")+b2cov("people"))
summary(model08)

set.seed(20)
model09<- ergm(ynet~edges+b1star(2)+b1star(3)+edgecov(xnet1)+edgecov(xnet2)+b1cov("GDP")+b1cov("OVFFAHF")+b1cov("export")+b2cov("cougdp")+b2cov("TradeF")+b2cov("MonetaryF")+b2cov("people")
         )
summary(model09)


###历年回归
#2021年
n<-7
xnet1<-Xfriendenetlist[[n]]
xnet2<-Xscdistlist[[n]]
xnet3<-XMprocountrylist[[n]]


set.seed(20)
model07<- ergm(ynet~edges+b1star(2)+b1star(3)+edgecov(xnet1)+edgecov(xnet2)+b1cov("OVFFAHF")+b1cov("GDP")+b1cov("export")+b2cov("cougdp")+b2cov("TradeF")+b2cov("MonetaryF")+b2cov("people")
         )
summary(model07)


####################################################################################################################################
####################################东中西部划分####################################################################################
####################################################################################################################################
setwd("D://01论文写作//四川省农产品出口“一带一路”比较优势研究//回归数据")

friendcities<-read.csv("友好城市数据.csv" ,stringsAsFactors=FALSE )
str(friendcities2)
ymd<-t(as.data.frame(strsplit(friendcities$结好时间,"/")))
friendcities$year<-as.numeric(ymd[,1])
table(friendcities$year)
countryname<-read.csv("国家代码.csv",stringsAsFactors=FALSE)
friendcities2<-friendcities[which(friendcities$country%in%countryname$country),]
str(friendcities2)


friendcities2$year1<-friendcities2$year
friendcities2$year2<-friendcities2$year
friendcities2$year3<-friendcities2$year
friendcities2$year4<-friendcities2$year
friendcities2$year5<-friendcities2$year
friendcities2$year6<-friendcities2$year
friendcities2$year7<-friendcities2$year
friendcities2$year8<-friendcities2$year
friendcities2$year1[friendcities2$year1<=2015]<-2015
friendcities2$year2[friendcities2$year1<=2016]<-2016
friendcities2$year3[friendcities2$year1<=2017]<-2017
friendcities2$year4[friendcities2$year1<=2018]<-2018
friendcities2$year5[friendcities2$year1<=2019]<-2019
friendcities2$year6[friendcities2$year1<=2020]<-2020
friendcities2$year7[friendcities2$year1<=2021]<-2021
friendcities2$year8[friendcities2$year1<=2022]<-2022

shenglist<-NULL
countrylist<-NULL
#countrylist1<-NULL
for(year in 2015:2021){
shenglist[[year-2014]]<-read.csv(paste("省份属性数据",year,".csv",sep=""),header=T,stringsAsFactors=FALSE,fileEncoding ="UTF-8-BOM")
countrylist[[year-2014]]<-read.csv(paste("国家属性数据",year,".csv",sep=""),header=T,stringsAsFactors=FALSE,encoding = "UTF-8")
#countrylist[[year-2016]]<-as.numeric(countrylist1[[year-2016]])
#wz<-which.vector3(vnames,shenglist[[year-2016]]$X) 
}
str(countrylist)
str(shenglist)


namesheng1<-read.csv("省份-东.csv",stringsAsFactors=FALSE) 
namesheng2<-read.csv("省份-中.csv",stringsAsFactors=FALSE) 
namesheng3<-read.csv("省份-西.csv",stringsAsFactors=FALSE) 
namesheng4<-read.csv("省份-东北.csv",stringsAsFactors=FALSE) 


####对东中西以及东北进行划分###
MRCAlist<-NULL
MRCAsumlist1<-NULL
MRCAsumlist2<-NULL
MRCAsumlist3<-NULL
MRCAsumlist4<-NULL

for (year in 2015:2022){
MRCAlist[[year-2014]]<-read.csv(paste("MRCAsumlist",year,".csv",sep=""),stringsAsFactors=FALSE)
MRCAsumlist1[[year-2014]]<-as.matrix(merge(MRCAlist[[year-2014]],namesheng1,by="PC")[,-1])
write.csv(MRCAsumlist1[[year-2014]],paste("MRCAsumlist1",year,".csv",sep="")) 
MRCAsumlist2[[year-2014]]<-as.matrix(merge(MRCAlist[[year-2014]],namesheng2,by="PC")[,-1])
write.csv(MRCAsumlist2[[year-2014]],paste("MRCAsumlist2",year,".csv",sep="")) 
MRCAsumlist3[[year-2014]]<-as.matrix(merge(MRCAlist[[year-2014]],namesheng3,by="PC")[,-1])
write.csv(MRCAsumlist3[[year-2014]],paste("MRCAsumlist3",year,".csv",sep="")) 
MRCAsumlist4[[year-2014]]<-as.matrix(merge(MRCAlist[[year-2014]],namesheng4,by="PC")[,-1])
write.csv(MRCAsumlist4[[year-2014]],paste("MRCAsumlist4",year,".csv",sep="")) 

}
str(MRCAlist[1])
head(MRCAlist[1])


NRCAsumlist1<-NULL
MRCAsumlist1<-NULL
for(year in 2015:2021){
NRCAsumlist1[[year-2014]]<-read.csv(paste("MRCAsumlist1",year,".csv",sep=""),stringsAsFactors=FALSE,row.name=1)
MRCAsumlist1[[year-2014]]<-as.matrix(NRCAsumlist1[[year-2014]])
}


Mfriendcitieslist<-NULL
PCHSlist<-NULL
Xfriendenet<-NULL
Xfriendenetlist<-NULL
Xscdistlist<-NULL
XMprocountrylist<-NULL
for(year in 2015:2021){

#匹配友好城市网络数据
ynet<-as.network(MRCAsumlist1[[year-2014]],bipartite =TRUE)
Mfriendcitieslist[[year-2014]]<-frame2webs(friendcities2,varnames = c("shengcheng", "country", paste("year",year-2014,sep="")), type.out = "list", emptylist = TRUE)[[1]]
write.csv(Mfriendcitieslist[[year-2014]],paste("friendlist",year,".csv",sep="")) 
PCHSlist[[year-2014]]<-t(matrix(unlist(strsplit(rownames(MRCAsumlist1[[year-2014]]),"-")),2,))[,1] 
namesheng<-data.frame(PCHSlist[[year-2014]]) #涉及省份
namecountry<-data.frame(colnames(MRCAsumlist1[[year-2014]]))   #涉及国家（地区）
vnames<-data.frame(unlist(c(namesheng,namecountry))) #所有节点名称
colnames(vnames)<-c("vname")
wz1<-which.vector2(rownames(Mfriendcitieslist[[year-2014]]),namesheng)        
wz2<-which.vector2(colnames(Mfriendcitieslist[[year-2014]]),namecountry)
Xfriendenet<-MRCAsumlist1[[year-2014]]*0
Xfriendenet[wz1,wz2]<-Mfriendcitieslist[[year-2014]][wz1!=0,wz2!=0]
Xfriendenetlist[[year-2014]]<-as.network(Xfriendenet,bipartite =TRUE)


#匹配城市-国家距离数据:方法2
citycountrydis<-read.csv("citycountrydis.csv",stringsAsFactors=FALSE,row.names=1)  #284 obs. of  174 variables
Mcitycountrydis<-as.matrix(citycountrydis)
wz1<-which.vector2(rownames(Mcitycountrydis),namesheng)        
wz2<-which.vector2(colnames(Mcitycountrydis),namecountry)
Xscdist<-MRCAsumlist1[[year-2014]]*0
Xscdist[wz1,wz2]<-Mcitycountrydis[wz1!=0,wz2!=0]/10000
Xscdistlist[[year-2014]]<-as.network(Xscdist,bipartite =TRUE)

#匹配接壤数据
procountry<-read.csv("省份-国家接壤数据.csv",stringsAsFactors=FALSE,row.names=1,fileEncoding ="UTF-8-BOM") 
Mprocountry<-as.matrix(procountry)
wz1<-which.vector2(rownames(Mprocountry),namesheng)        
wz2<-which.vector2(colnames(Mprocountry),namecountry)
XMprocountry<-MRCAsumlist1[[year-2014]]*0
XMprocountry[wz1,wz2]<-Mprocountry[wz1!=0,wz2!=0]
XMprocountrylist[[year-2014]]<-as.network(XMprocountry,bipartite =TRUE)


#匹配省份属性数据
#shenglist[[year-2014]]<-read.csv(paste("省份属性数据",year,".csv",sep=""),header=T,stringsAsFactors=FALSE)
wz<-which.vector3(vnames$vname,shenglist[[year-2014]]$X)


ynet %v% "NPE"<-shenglist[[year-2014]][wz,]$"NPE"
ynet %v% "GDP"<-log10(shenglist[[year-2014]][wz,]$"GDP"/10000+1)
ynet %v% "OVFFAHF"<-log10(shenglist[[year-2014]][wz,]$"OVFFAHF"/1000+1)
ynet %v% "export"<-log10(shenglist[[year-2014]][wz,]$"export"/100+1)


#匹配国家属性数据
wz<-which.vector3(vnames$vname,countrylist[[year-2014]]$X)
ynet %v% "cougdp"<-log10(countrylist[[year-2014]][wz,]$"couGDP"+1)
ynet %v% "BusinessF"<-as.numeric(countrylist[[year-2014]][wz,]$"BusinessF")
ynet %v% "TradeF"<-as.numeric(countrylist[[year-2014]][wz,]$"TradeF")
ynet %v% "FinancialF"<-as.numeric(countrylist[[year-2014]][wz,]$"FinancialF") 
ynet %v% "MonetaryF"<-as.numeric(countrylist[[year-2014]][wz,]$"MonetaryF")
ynet %v% "InvestmentF"<-as.numeric(countrylist[[year-2014]][wz,]$"InvestmentF")
ynet %v% "LaborF"<-as.numeric(countrylist[[year-2014]][wz,]$"LaborF")
ynet %v% "people"<-log10(as.numeric(countrylist[[year-2014]][wz,]$"people")+1)
}
dir()
save(ynet,MRCAsumlist1,Xfriendenetlist,Xscdistlist,XMprocountrylist,shenglist,countrylist,file="regresiondata1.RData") 
load(file="regresiondata1.RData") 
ls()
str(MRCAsumlist1)
str(Xfriendenetlist[[1]])


#
n<-1
xnet1<-Xfriendenetlist[[n]]
xnet2<-Xscdistlist[[n]]
xnet3<-XMprocountrylist[[n]]


set.seed(20)
model01<- ergm(ynet~edges+b1star(2)+b1star(3)+edgecov(xnet1)+edgecov(xnet2)+b1cov("OVFFAHF")+b1cov("GDP")+b1cov("export")+b2cov("cougdp")+b2cov("TradeF")+b2cov("MonetaryF")+b2cov("people")
     )
summary(model01)

  ,control = control.ergm( MCMLE.maxit ='4')
stargazer(model04,model07,report = "vct*",type = "html")
###线性相关+b1cov("export")


library(stargazer)
stargazer(model07,title="result1", report = "vct*",type = "html")

####################################################################################################################################
####################################一带一路划分####################################################################################
####################################################################################################################################
setwd("D://01论文写作//四川省农产品出口“一带一路”比较优势研究//回归数据")

country1<-read.csv("一带一路国家.csv",stringsAsFactors=FALSE) 
country2<-read.csv("非一带一路国家.csv",stringsAsFactors=FALSE) 


####对一带一路进行划分###
MRCAlist<-NULL
MRCAsumlistO<-NULL
MRCAsumlistN<-NULL
for (year in 2015:2022){
MRCAlist[[year-2014]]<-read.csv(paste("MRCAsumlist",year,".csv",sep=""),stringsAsFactors=FALSE)
MRCAsumlistO[[year-2014]]<-as.matrix(merge(MRCAlist[[year-2014]],country1,by="country"))
write.csv(MRCAsumlistO[[year-2014]],paste("MRCAsumlistO",year,".csv",sep="")) 
MRCAsumlistN[[year-2014]]<-as.matrix(merge(MRCAlist[[year-2014]],country2,by="country"))
write.csv(MRCAsumlistN[[year-2014]],paste("MRCAsumlistN",year,".csv",sep="")) 
}
str(MRCAlist[1])
head(MRCAlist[1])


NRCAsumlistN<-NULL
MRCAsumlistN<-NULL
for(year in 2015:2021){
NRCAsumlistN[[year-2014]]<-read.csv(paste("MRCAsumlistN",year,".csv",sep=""),stringsAsFactors=FALSE,row.name=1)
MRCAsumlistN[[year-2014]]<-as.matrix(NRCAsumlistN[[year-2014]])
}

Mfriendcitieslist<-NULL
PCHSlist<-NULL
Xfriendenet<-NULL
Xfriendenetlist<-NULL
Xscdistlist<-NULL
XMprocountrylist<-NULL
for(year in 2015:2021){

#匹配友好城市网络数据
ynet<-as.network(MRCAsumlistN[[year-2014]],bipartite =TRUE)
Mfriendcitieslist[[year-2014]]<-frame2webs(friendcities2,varnames = c("shengcheng", "country", paste("year",year-2014,sep="")), type.out = "list", emptylist = TRUE)[[1]]
write.csv(Mfriendcitieslist[[year-2014]],paste("friendlist",year,".csv",sep="")) 
PCHSlist[[year-2014]]<-t(matrix(unlist(strsplit(rownames(MRCAsumlistN[[year-2014]]),"-")),2,))[,1] 
namesheng<-data.frame(PCHSlist[[year-2014]]) #涉及省份
namecountry<-data.frame(colnames(MRCAsumlistN[[year-2014]]))   #涉及国家（地区）
vnames<-data.frame(unlist(c(namesheng,namecountry))) #所有节点名称
colnames(vnames)<-c("vname")
wz1<-which.vector2(rownames(Mfriendcitieslist[[year-2014]]),namesheng)        
wz2<-which.vector2(colnames(Mfriendcitieslist[[year-2014]]),namecountry)
Xfriendenet<-MRCAsumlistN[[year-2014]]*0
Xfriendenet[wz1,wz2]<-Mfriendcitieslist[[year-2014]][wz1!=0,wz2!=0]
Xfriendenetlist[[year-2014]]<-as.network(Xfriendenet,bipartite =TRUE)


#匹配城市-国家距离数据:方法2
citycountrydis<-read.csv("citycountrydis.csv",stringsAsFactors=FALSE,row.names=1)  #284 obs. of  174 variables
Mcitycountrydis<-as.matrix(citycountrydis)
wz1<-which.vector2(rownames(Mcitycountrydis),namesheng)        
wz2<-which.vector2(colnames(Mcitycountrydis),namecountry)
Xscdist<-MRCAsumlistN[[year-2014]]*0
Xscdist[wz1,wz2]<-Mcitycountrydis[wz1!=0,wz2!=0]/10000
Xscdistlist[[year-2014]]<-as.network(Xscdist,bipartite =TRUE)

#匹配接壤数据
procountry<-read.csv("省份-国家接壤数据.csv",stringsAsFactors=FALSE,row.names=1,fileEncoding ="UTF-8-BOM") 
Mprocountry<-as.matrix(procountry)
wz1<-which.vector2(rownames(Mprocountry),namesheng)        
wz2<-which.vector2(colnames(Mprocountry),namecountry)
XMprocountry<-MRCAsumlistN[[year-2014]]*0
XMprocountry[wz1,wz2]<-Mprocountry[wz1!=0,wz2!=0]
XMprocountrylist[[year-2014]]<-as.network(XMprocountry,bipartite =TRUE)


#匹配省份属性数据
#shenglist[[year-2014]]<-read.csv(paste("省份属性数据",year,".csv",sep=""),header=T,stringsAsFactors=FALSE)
wz<-which.vector3(vnames$vname,shenglist[[year-2014]]$X)


ynet %v% "NPE"<-shenglist[[year-2014]][wz,]$"NPE"
ynet %v% "GDP"<-log10(shenglist[[year-2014]][wz,]$"GDP"/10000+1)
ynet %v% "OVFFAHF"<-log10(shenglist[[year-2014]][wz,]$"OVFFAHF"/1000+1)
ynet %v% "export"<-log10(shenglist[[year-2014]][wz,]$"export"/100+1)


#匹配国家属性数据
wz<-which.vector3(vnames$vname,countrylist[[year-2014]]$X)
ynet %v% "cougdp"<-log10(countrylist[[year-2014]][wz,]$"couGDP"+1)
ynet %v% "BusinessF"<-as.numeric(countrylist[[year-2014]][wz,]$"BusinessF")
ynet %v% "TradeF"<-as.numeric(countrylist[[year-2014]][wz,]$"TradeF")
ynet %v% "FinancialF"<-as.numeric(countrylist[[year-2014]][wz,]$"FinancialF") 
ynet %v% "MonetaryF"<-as.numeric(countrylist[[year-2014]][wz,]$"MonetaryF")
ynet %v% "InvestmentF"<-as.numeric(countrylist[[year-2014]][wz,]$"InvestmentF")
ynet %v% "LaborF"<-as.numeric(countrylist[[year-2014]][wz,]$"LaborF")
ynet %v% "people"<-log10(as.numeric(countrylist[[year-2014]][wz,]$"people")+1)
}
dir()
save(ynet,MRCAsumlistN,Xfriendenetlist,Xscdistlist,XMprocountrylist,shenglist,countrylist,file="regresiondataN.RData") 
load(file="regresiondataN.RData") 

n<-7
xnet1<-Xfriendenetlist[[n]]
xnet2<-Xscdistlist[[n]]
xnet3<-XMprocountrylist[[n]]


set.seed(20)
model07<- ergm(ynet~edges+b1star(2)+b1star(3)+edgecov(xnet1)+edgecov(xnet2)+b1cov("GDP")+b1cov("OVFFAHF")+b1cov("export")+b2cov("cougdp")+b2cov("TradeF")+b2cov("MonetaryF")+b2cov("people")
     )
summary(model07)

,control = control.ergm( MCMLE.maxit ='2')
  
  
library(stargazer)
stargazer(model04,model07,title="result1", report = "vct*",type = "html")


##################回归###################################################
####友好城市网络####

load(file="MRCAsumlist2015-2022-0718.RData")
ls()
str(MRCAsumlist)
for (year in 2015:2022){
write.csv(MRCAsumlist[[year-2014]],paste("MRCAsumlist",year,".csv",sep=""))
}
friendcities<-read.csv("友好城市数据.csv" ,stringsAsFactors=FALSE )
str(friendcities2)
ymd<-t(as.data.frame(strsplit(friendcities$结好时间,"/")))
friendcities$year<-as.numeric(ymd[,1])
table(friendcities$year)
countryname<-read.csv("国家代码.csv",stringsAsFactors=FALSE)
friendcities2<-friendcities[which(friendcities$country%in%countryname$country),]
str(friendcities2)


friendcities2$year1<-friendcities2$year
friendcities2$year2<-friendcities2$year
friendcities2$year3<-friendcities2$year
friendcities2$year4<-friendcities2$year
friendcities2$year5<-friendcities2$year
friendcities2$year6<-friendcities2$year
friendcities2$year7<-friendcities2$year
friendcities2$year8<-friendcities2$year
friendcities2$year1[friendcities2$year1<=2015]<-2015
friendcities2$year2[friendcities2$year1<=2016]<-2016
friendcities2$year3[friendcities2$year1<=2017]<-2017
friendcities2$year4[friendcities2$year1<=2018]<-2018
friendcities2$year5[friendcities2$year1<=2019]<-2019
friendcities2$year6[friendcities2$year1<=2020]<-2020
friendcities2$year7[friendcities2$year1<=2021]<-2021
friendcities2$year8[friendcities2$year1<=2022]<-2022

shenglist<-NULL
countrylist<-NULL
#countrylist1<-NULL
for(year in 2015:2021){
shenglist[[year-2014]]<-read.csv(paste("省份属性数据",year,".csv",sep=""),header=T,stringsAsFactors=FALSE,fileEncoding ="UTF-8-BOM")
countrylist[[year-2014]]<-read.csv(paste("国家属性数据",year,".csv",sep=""),header=T,stringsAsFactors=FALSE,encoding = "UTF-8")
#countrylist[[year-2016]]<-as.numeric(countrylist1[[year-2016]])
#wz<-which.vector3(vnames,shenglist[[year-2016]]$X) 
}
str(countrylist)
str(shenglist)
 
Mfriendcitieslist<-NULL
PCHSlist<-NULL
Xfriendenet<-NULL
Xfriendenetlist<-NULL
Xscdistlist<-NULL
XMprocountrylist<-NULL
ynet<-NULL

for(year in 2015:2021){
#匹配友好城市网络数据
ynet[[year-2014]]<-as.network(MRCAsumlist[[year-2014]],bipartite =TRUE)
Mfriendcitieslist[[year-2014]]<-frame2webs(friendcities2,varnames = c("shengcheng", "country", paste("year",year-2014,sep="")), type.out = "list", emptylist = TRUE)[[1]]
write.csv(Mfriendcitieslist[[year-2014]],paste("friendlist",year,".csv",sep="")) 
PCHSlist[[year-2014]]<-t(matrix(unlist(strsplit(rownames(MRCAsumlist[[year-2014]]),"-")),2,))[,1] 
namesheng1<-data.frame(PCHSlist[[year-2014]]) #涉及省份
namesheng<-data.frame(PCHSlist[[year-2014]]) #涉及省份
namecountry<-data.frame(colnames(MRCAsumlist[[year-2014]]))   #涉及国家（地区）
vnames<-data.frame(unlist(c(namesheng,namecountry))) #所有节点名称
colnames(vnames)<-c("vname")
wz1<-which.vector2(rownames(Mfriendcitieslist[[year-2014]]),namesheng)        
wz2<-which.vector2(colnames(Mfriendcitieslist[[year-2014]]),namecountry)
Xfriendenet<-MRCAsumlist[[year-2014]]*0
Xfriendenet[wz1,wz2]<-Mfriendcitieslist[[year-2014]][wz1!=0,wz2!=0]
Xfriendenetlist[[year-2014]]<-as.network(Xfriendenet,bipartite =TRUE)


#匹配城市-国家距离数据:方法2
citycountrydis<-read.csv("citycountrydis.csv",stringsAsFactors=FALSE,row.names=1)  #284 obs. of  174 variables
Mcitycountrydis<-as.matrix(citycountrydis)
wz1<-which.vector2(rownames(Mcitycountrydis),namesheng)        
wz2<-which.vector2(colnames(Mcitycountrydis),namecountry)
Xscdist<-MRCAsumlist[[year-2014]]*0
Xscdist[wz1,wz2]<-Mcitycountrydis[wz1!=0,wz2!=0]/10000
Xscdistlist[[year-2014]]<-as.network(Xscdist,bipartite =TRUE)

#匹配接壤数据
procountry<-read.csv("省份-国家接壤数据.csv",stringsAsFactors=FALSE,row.names=1,fileEncoding ="UTF-8-BOM") 
Mprocountry<-as.matrix(procountry)
wz1<-which.vector2(rownames(Mprocountry),namesheng)        
wz2<-which.vector2(colnames(Mprocountry),namecountry)
XMprocountry<-MRCAsumlist[[year-2014]]*0
XMprocountry[wz1,wz2]<-Mprocountry[wz1!=0,wz2!=0]
XMprocountrylist[[year-2014]]<-as.network(XMprocountry,bipartite =TRUE)
}


#匹配省份属性数据
#shenglist[[year-2014]]<-read.csv(paste("省份属性数据",year,".csv",sep=""),header=T,stringsAsFactors=FALSE)
wz<-which.vector3(vnames$vname,shenglist[[year-2014]]$X)


ynet[[7]] %v% "GDP"<-log10(shenglist[[7]]$"GDP"/10000+1)
ynet[[7]] %v% "OVFFAHF"<-log10(shenglist[[7]]$"OVFFAHF"/1000+1)
ynet[[7]] %v% "export"<-log10(shenglist[[7]]$"export"/100+1)


#匹配国家属性数据
wz<-which.vector3(vnames$vname,countrylist[[year-2014]]$X)
ynet[[7]] %v% "cougdp"<-log10(countrylist[[7]]$"couGDP"+1)

ynet[[7]] %v% "TradeF"<-as.numeric(countrylist[[7]]$"TradeF")

ynet[[7]] %v% "MonetaryF"<-as.numeric(countrylist[[7]]$"MonetaryF")

ynet[[7]] %v% "people"<-log10(as.numeric(countrylist[[7]]$"people")+1)
}
dir()
save(ynet,MRCAsumlist,Xfriendenetlist,Xscdistlist,XMprocountrylist,shenglist,countrylist,file="regresiondata.RData") 
load(file="regresiondata.RData") 
str(Xscdistlist)
str(Xfriendenetlist)
str(shenglist)
str(countrylist)
str(XMprocountrylist)


gc()
###逐步回归
n<-7
xnet1<-Xfriendenetlist[[n]]
xnet2<-Xscdistlist[[n]]
xnet3<-XMprocountrylist[[n]]
				
set.seed(20)
model01<- ergm(ynet~edges+b1star(2)+b1star(3))			
summary(model01)

set.seed(20)
model02<- ergm(ynet~edges+b2star(2)+b2star(3))			
summary(model02)

set.seed(20)
model03<- ergm(ynet~edges+b1star(2)+b1star(3)+edgecov(xnet1))			
summary(model03)

set.seed(20)
model04<- ergm(ynet~edges+b1star(2)+b1star(3)+edgecov(xnet1)+edgecov(xnet2))			
summary(model04)

set.seed(20)
model05<- ergm(ynet~edges+b2star(2)+b2star(3)+edgecov(xnet1)+edgecov(xnet2),control = control.ergm( MCMLE.maxit ='3'))			
summary(model05)


set.seed(20)
model06<- ergm(ynet~edges+b1star(2)+b1star(3)+b2star(2)+b2star(3)+edgecov(xnet1)+edgecov(xnet2)+edgecov(xnet3))
summary(model06)

set.seed(20)
model07<- ergm(ynet~edges+b1star(2)+b1star(3)+edgecov(xnet1)+edgecov(xnet2)+bcov("NPE")+b1cov("GDP")+b1cov("OVFFAHF")+b1cov("export"))
summary(model07)


set.seed(20)
model08<- ergm(ynet~edges+b1star(2)+b1star(3)+edgecov(xnet1)+edgecov(xnet2)+b2cov("cougdp")+b2cov("TradeF")+b2cov("MonetaryF")+b2cov("people"))
summary(model08)

set.seed(20)
model09<- ergm(ynet~edges+b1star(2)+b1star(3)+edgecov(xnet1)+edgecov(xnet2)+b2cov("GDP")+b2cov("OVFFAHF")+b2cov("export"))
summary(model09)

set.seed(20)
model10<- ergm(ynet[[7]]~edges+b1star(2)+b1star(3)+edgecov(xnet1)+edgecov(xnet2)+b1cov("cougdp")+b1cov("TradeF")+b1cov("MonetaryF")+b1cov("people")+b2cov("GDP")+b2cov("OVFFAHF")+b2cov("export"))
summary(model10)
